# Supplementary material for: The Impact of Defect Size on Bone Healing in Critical-Size Bone Defects Investigated on a Rat Femur Defect Model Comparing Two Treatment Methods
Source: Bioengineering (Basel). 2024 Mar 19;11(3):287. doi: 10.3390/bioengineering11030287 (PMC10968167; doi:10.3390/bioengineering11030287)
Supplement: Supplementary file 1 [file bioengineering-11-00287-s001.zip]

Archive with 1 entries (1 files):
- bioengineering-2877363-supplementary.pdf
